# Supplementary material for: Impact of Sex and Genetic Variation in Relevant Pharmacogenes on the Pharmacokinetics and Safety of Valsartan, Olmesartan and Hydrochlorothiazide
Source: Int J Mol Sci. 2023 Oct 17;24(20):15265. doi: 10.3390/ijms242015265 (PMC10607223; doi:10.3390/ijms242015265)
Supplement: Supplementary file 1 [file ijms-24-15265-s001.zip]

Archive with 1 entries (1 files):
- ijms-2626314-supplementary.pdf
